# Supplementary material for: Annotation of protein-coding genes in 49 diatom genomes from the Bacillariophyta clade
Source: Sci Data. 2025 Jun 11;12:985. doi: 10.1038/s41597-025-05306-z (PMC12159174; doi:10.1038/s41597-025-05306-z)
Supplement: Supplementary file 1 — Supplementary Table S1 [file 41597_2025_5306_MOESM1_ESM.xlsx]

## Sheet: Tabellenblatt1
Accession	Species	Assembly Status	Number of Proteins	Contig N50	RefSeq Category
GCA_002256025.1	Asterionella formosa	current	N/A	13432	representative genome
GCA_014885115.2	Asterionellopsis glacialis	current	N/A	11523	representative genome
GCA_037356235.1	Bacterosira constricta	current	N/A	4081	representative genome
GCA_019693545.1	Chaetoceros muellerii	current	N/A	16859	representative genome
GCA_021927905.1	Chaetoceros tenuissimus	current	18866	2121213	representative genome
GCA_036939335.1	Conticribra guillardii	current	N/A	7389	representative genome
GCA_036940025.1	Conticribra weissflogii	current	N/A	5172	representative genome
GCA_026770025.1	Craspedostauros australis	current	N/A	1724159	representative genome
GCA_030167865.1	Craspedostauros australis	current	N/A	28326	N/A
GCA_036939675.1	Cyclostephanos invisitatus	current	N/A	9429	representative genome
GCA_036939975.1	Cyclostephanos tholiformis	current	N/A	6821	representative genome
GCA_036939935.1	Cyclotella atomus	current	N/A	12842	representative genome
GCA_036939575.1	Cyclotella atomus	current	N/A	11010	N/A
GCA_036940135.1	Cyclotella atomus	current	N/A	12043	N/A
GCA_036939635.1	Cyclotella baltica	current	N/A	5644	representative genome
GCA_036940065.1	Cyclotella cf. meneghiniana	current	N/A	4048	representative genome
GCA_036939855.1	Cyclotella choctawhatcheeana	current	N/A	12117	representative genome
GCA_013187285.1	Cyclotella cryptica	current	N/A	284001	representative genome
GCA_036939815.1	Cyclotella cryptica	current	N/A	6189	N/A
GCA_036939455.1	Cyclotella distinguenda	current	N/A	4340	representative genome
GCA_036939535.1	Cyclotella kingstonii	current	N/A	4522	representative genome
GCA_933822405.4	Cylindrotheca closterium	current	24312	88425	representative genome
GCA_019693525.1	Cylindrotheca fusiformis	current	N/A	16610	representative genome
GCA_036939415.1	Detonula confervacea	current	N/A	2969	representative genome
GCA_036939375.1	Detonula confervacea	current	N/A	2875	N/A
GCA_036940085.1	Discostella pseudostelligera	current	N/A	20548	representative genome
GCA_036939915.1	Discostella pseudostelligera	current	N/A	14799	N/A
GCA_036939735.1	Discostella stelligera	current	N/A	5950	representative genome
GCA_036939555.1	Discostella stelligeroides	current	N/A	5745	representative genome
GCA_964019935.1	Epithemia catenata	current	N/A	552861	representative genome
GCA_964019905.1	Epithemia catenata	current	N/A	441470	N/A
GCA_946965045.2	Epithemia pelagica	current	N/A	2230900	representative genome
GCA_946965055.2	Epithemia pelagica	current	N/A	565830	N/A
GCA_026008555.1	Fistulifera pelliculosa	current	N/A	176105	representative genome
GCA_019693425.1	Fistulifera pelliculosa	current	N/A	18365	N/A
GCA_002217885.1	Fistulifera solaris	current	20413	75175	N/A
GCA_030295235.1	Fistulifera solaris	current	N/A	1355535	representative genome
GCA_022925895.1	Fragilaria crotonensis	current	25803	89148	representative genome
GCA_900642245.1	Fragilaria radians	current	N/A	12314	representative genome
GCA_001750085.1	Fragilariopsis cylindrus	current	18082	78226	N/A
GCA_900095095.1	Fragilariopsis cylindrus	current	N/A	190760	representative genome
GCA_964014685.1	Fragilariopsis cylindrus	current	N/A	3315	N/A
GCA_902825245.1	Fragilariopsis kerguelensis	current	N/A	10223	N/A
GCA_900291995.1	Licmophora abbreviata	current	N/A	6984	representative genome
GCA_027923505.1	Mayamaea pseudoterrestris	current	11019	1067527	representative genome
GCA_036940125.1	Mediolabrus comicus	current	N/A	6415	representative genome
GCA_019154785.2	Nitzschia inconspicua	current	38764	3618388	representative genome
GCA_019593585.1	Nitzschia palea	current	N/A	40060	representative genome
GCA_016586335.1	Nitzschia putrida	current	N/A	545464	representative genome
GCA_000150955.2	Phaeodactylum tricornutum	current	10392	417209	N/A
GCA_037954215.1	Phaeodactylum tricornutum	current	N/A	1225516	N/A
GCA_914521175.1	Phaeodactylum tricornutum	current	N/A	1122386	N/A
GCA_036939395.1	Porosira glacialis	current	N/A	1640	representative genome
GCA_008632985.1	Psammoneis japonica	current	N/A	175630	representative genome
GCA_037355735.1	Pseudo-nitzschia delicatissima	current	N/A	2904346	representative genome
GCA_037355745.1	Pseudo-nitzschia multiseries	current	N/A	797905	representative genome
GCA_900660405.1	Pseudo-nitzschia multistriata	current	11895	30320	representative genome
GCA_037355855.1	Pseudo-nitzschia pungens	current	N/A	1661815	representative genome
GCA_903772945.1	Seminavis robusta	current	35995	48501	representative genome
GCA_036939715.1	Shionodiscus oestrupii	current	N/A	1438	representative genome
GCA_018806925.1	Skeletonema costatum	current	N/A	92667	representative genome
GCA_036939515.1	Skeletonema dohrnii	current	N/A	2375	representative genome
GCA_036939775.1	Skeletonema grethae	current	N/A	5215	representative genome
GCA_030871285.1	Skeletonema marinoi	current	17265	1237151	N/A
GCA_030544225.1	Skeletonema marinoi	current	N/A	1754305	representative genome
GCA_036940005.1	Skeletonema menzelii	current	N/A	31867	representative genome
GCA_036940105.1	Skeletonema potamos	current	N/A	29972	representative genome
GCA_037178625.1	Skeletonema tropicum	current	N/A	574785	representative genome
GCA_036939475.1	Skeletonema tropicum	current	N/A	12621	N/A
GCA_036940045.1	Stephanocyclus meneghinianus	current	N/A	2688	representative genome
GCA_036939605.1	Stephanocyclus meneghinianus	current	N/A	1908	N/A
GCA_036939435.1	Stephanodiscus minutulus	current	N/A	5385	representative genome
GCA_036939755.1	Stephanodiscus triporus	current	N/A	7200	representative genome
GCA_036939655.1	Thalassiosira allenii	current	N/A	2993	representative genome
GCA_036939835.1	Thalassiosira delicatula	current	N/A	2426	representative genome
GCA_036939285.1	Thalassiosira delicatula	current	N/A	1599	N/A
GCA_036939895.1	Thalassiosira exigua	current	N/A	4540	representative genome
GCA_037356215.1	Thalassiosira gravida	current	N/A	1780	representative genome
GCA_036939495.1	Thalassiosira hispida	current	N/A	5671	representative genome
GCA_036939595.1	Thalassiosira livingstoniorum	current	N/A	4248	representative genome
GCA_036939795.1	Thalassiosira mediterranea	current	N/A	7403	representative genome
GCA_000296195.2	Thalassiosira oceanica	current	34642	3628	N/A
GCA_019693575.1	Thalassiosira oceanica	current	N/A	3572	representative genome
GCA_036939695.1	Thalassiosira ordinaria	current	N/A	3514	representative genome
GCA_036939875.1	Thalassiosira pacifica	current	N/A	2507	representative genome
GCA_036939355.1	Thalassiosira profunda	current	N/A	7662	representative genome
GCA_000149405.2	Thalassiosira pseudonana	current	11672	1267198	N/A
GCA_020086505.1	Thalassiosira sundarbana	current	N/A	10968	N/A
GCA_037356255.1	Thalassiosira tumida	current	N/A	1091	representative genome
