# Supplementary material for: Annotation of protein-coding genes in 49 diatom genomes from the Bacillariophyta clade
Source: Sci Data. 2025 Jun 11;12:985. doi: 10.1038/s41597-025-05306-z (PMC12159174; doi:10.1038/s41597-025-05306-z)
Supplement: Supplementary file 2 — Supplementary Table S2 [file 41597_2025_5306_MOESM2_ESM.xlsx]

## Sheet: Tabellenblatt1
Accession	Species	Assembly Status	Number of Proteins	Contig N50 (bp)	RefSeq Category		Died at Step in BRAKER / other reason for exclusion
GCA_036939455.1	Cyclotella distinguenda	current	N/A	4340	representative genome		gmes_petap.pl
GCA_036939535.1	Cyclotella kingstonii	current	N/A	4522	representative genome		gmes_petap.pl
GCA_902825245.1	Fragilariopsis kerguelensis	current	N/A	10223	N/A		gmes_petap.pl
GCA_037355735.1	Pseudo-nitzschia delicatissima	current	N/A	2904346	representative genome		Protein BUSCOs were much worse than genome BUSCOs
GCA_036939715.1	Shionodiscus oestrupii	current	N/A	1438	representative genome		gmes_petap.pl
GCA_036939515.1	Skeletonema dohrnii	current	N/A	2375	representative genome		gmes_petap.pl
GCA_036939775.1	Skeletonema grethae	current	N/A	5215	representative genome		gmes_petap.pl
GCA_036939495.1	Thalassiosira hispida	current	N/A	5671	representative genome		gmes_petap.pl
GCA_020086505.1	Thalassiosira sundarbana	current	N/A	10968	N/A		Flagged as contaminated in NCBI datasets
GCA_037356255.1	Thalassiosira tumida	current	N/A	1091	representative genome		RepeatModeler2 exceeded HPC runtime limit of 72 hours with 256 threads
GCA_964019935.1	Epithemia catenata	current	N/A	552861	representative genome		BUSCO completeness scores on genome level were below 60%.
GCA_036940065.1	Cyclotella cf. meneghiniana	current	N/A	4170	representative genome		gmes_petap.pl
