# Supplementary material for: Annotation of protein-coding genes in 49 diatom genomes from the Bacillariophyta clade
Source: Sci Data. 2025 Jun 11;12:985. doi: 10.1038/s41597-025-05306-z (PMC12159174; doi:10.1038/s41597-025-05306-z)
Supplement: Supplementary file 3 — Supplementary Table S3 [file 41597_2025_5306_MOESM3_ESM.xlsx]

## Sheet: BRAKER
	Input for genome annotation			Output of repeat masking	Output of genome annotation
Species name	Genome assembly accession number	Legacy genome assembly accession number or protein source (protein sequence source used for annotation)	RNAseq Libraries	Percentage of genome masked for repeats	Number of genes	Number of transcripts	Mono:Mult Ratio	Median number of exons in multi-exon transcripts	Largest number of exons in a transcript
Asterionella formosa	GCA_002256025.1		SRR5749612	48	15671	17562	2.07	2	15
Asterionellopsis glacialis	GCA_014885115.2			25	17168	18417	1.34	2	16
Bacterosira constricta	GCA_037356235.1		SRR18733610	32	20515	22787	1.71	2	30
Chaetoceros muellerii	GCA_019693545.1		SRR8647946,SRR8647948,SRR8647949,SRR8647950,SRR8647979,SRR8647983	25	12260	14501	1.58	2	26
Conticribra guillardii	GCA_036939335.1		SRR18733581	19	15702	18002	1.1	3	23
Conticribra weissflogii	GCA_036940025.1		SRR2085009,SRR20985051	42	14195	16094	1.05	3	31
Craspedostauros australis	GCA_026770025.1			38	17212	18700	1.3	2	14
Cyclostephanos invisitatus	GCA_036939675.1		SRR18733507	31	13041	15742	1.13	3	23
Cyclostephanos tholiformis	GCA_036939975.1			41	18632	19916	0.71	3	34
Cyclotella atomus	GCA_036939935.1		SRR18733512,SRR18733549,SRR18733612	15	16269	18917	0.93	3	51
Cyclotella baltica	GCA_036939635.1		SRR18733497	27	19068	21394	1.11	3	54
Cyclotella choctawhatcheeana	GCA_036939855.1		SRR18733553	12	16069	18466	0.92	3	50
Cyclotella cryptica	GCA_013187285.1	(PhycoCosm: Cyclotella cryptica CCMP332)	SRR19991157,SRR19991158,SRR19991160,SRR19991164,SRR19991165,SRR19991170	59	24916	27872	1.62	3	55
Cylindrotheca fusiformis	GCA_019693525.1			20	16771	18166	1.08	2	14
Detonula confervacea	GCA_036939415.1		SRR18733524,SRR18733609	38	22240	24347	1.92	2	23
Discostella pseudostelligera	GCA_036940085.1		SRR18733506,SRR18733565	5	10694	13923	0.91	3	31
Discostella stelligera	GCA_036939735.1		SRR18733509	31	14199	17104	1.27	3	40
Discostella stelligeroides	GCA_036939555.1		SRR18733541	16	15804	18403	1.3	2	40
Epithemia pelagica	GCA_946965045.2			28	16112	17675	1.3	2	21
Fistulifera pelliculosa	GCA_026008555.1			8	17109	20995	0.3	3	37
Fistulifera solaris	GCA_030295235.1	GCA_002217885.1		6	26636	31123	0.79	2	18
Fragilaria radians	GCA_900642245.1		SRR7646146,SRR7646147,SRR7646148,SRR7646149,SRR7646150,SRR7646152	22	18991	21642	2.13	2	13
Fragilariopsis cylindrus	GCA_900095095.1	GCA_001750085.1	SRR22322156,SRR22322161,SRR22322162,SRR22322166,SRR22322170,SRR22322171	16	21576	24906	1.7	2	14
Licmophora abbreviata	GCA_900291995.1			1	14512	15570	1.14	2	15
Mediolabrus comicus	GCA_036940125.1		SRR13846812,SRR18733589	6	14744	17323	2.12	2	14
Nitzschia palea	GCA_019593585.1		DRR195451,SRR8072139,SRR8072140,SRR8072141,SRR8072143,SRR8072144	7	14901	17738	1.55	2	16
Nitzschia putrida	GCA_016586335.1	(PhycoCosm: Nitzschia putrida strain:NIES-4239)		11	19020	21186	1.13	2	13
Porosira glacialis	GCA_036939395.1		SRR18733601	59	26854	27981	3.34	2	32
Psammoneis japonica	GCA_008632985.1			31	20769	22183	0.98	2	21
Pseudo-nitzschia multiseries	GCA_037355745.1	GCA_900660405.1	SRR6956622,SRR6956623,SRR6956628,SRR6956633,SRR6956637,SRR6956638	82	29082	34237	2	2	24
Pseudo-nitzschia pungens	GCA_037355855.1			23	16606	17903	1.19	2	25
Skeletonema costatum	GCA_018806925.1		DRR151104,DRR151105,DRR151106,DRR151107,DRR151108,DRR151109	18	20346	22118	1.52	2	16
Skeletonema marinoi	GCA_030544225.1	GCA_030871285.1	SRR25233270,SRR25233272,SRR25233277,SRR25233279,SRR25233285,SRR25233289	23	22888	26524	2.46	2	17
Skeletonema menzelii	GCA_036940005.1		SRR18733572	3	14043	17300	1.88	2	12
Skeletonema potamos	GCA_036940105.1		SRR18733529	4	14068	17400	1.93	2	14
Skeletonema tropicum	GCA_037178625.1		SRR18733528	40	22700	26385	2.6	2	14
Stephanocyclus meneghinianus	GCA_036940045.1		SRR18733577	60	16500	18726	1.13	3	41
Stephanodiscus minutulus	GCA_036939435.1		SRR18733531	25	12748	14714	1.19	2	27
Stephanodiscus triporus	GCA_036939755.1		SRR18733504	30	13961	16219	1.31	2	39
Thalassiosira allenii	GCA_036939655.1		SRR18733494	9	23169	25057	1.76	2	34
Thalassiosira delicatula	GCA_036939835.1		SRR18733519,SRR18733595	44	28894	30678	2.87	2	38
Thalassiosira exigua	GCA_036939895.1		SRR18733562	36	21764	23986	1.56	3	40
Thalassiosira gravida	GCA_037356215.1		SRR18733520	44	23308	24824	1.55	2	39
Thalassiosira livingstoniorum	GCA_036939595.1		SRR18733544	52	34258	36738	2.71	3	38
Thalassiosira mediterranea	GCA_036939795.1		SRR18733557	10	17908	20287	1.24	3	49
Thalassiosira oceanica	GCA_019693575.1	GCA_000296195.2	SRR16963171,SRR16963172,SRR22218830,SRR22218832,SRR22218833,SRR22218838	32	25523	28710	1.08	3	42
Thalassiosira ordinaria	GCA_036939695.1		SRR18733502	21	25978	28794	1.57	3	32
Thalassiosira pacifica	GCA_036939875.1		SRR18733551,SRR18733578	43	25522	28029	2.1	2	29
Thalassiosira profunda	GCA_036939355.1		SRR18733605	3	24879	28765	1.61	2	19
