# Supplementary material for: Annotation of protein-coding genes in 49 diatom genomes from the Bacillariophyta clade
Source: Sci Data. 2025 Jun 11;12:985. doi: 10.1038/s41597-025-05306-z (PMC12159174; doi:10.1038/s41597-025-05306-z)
Supplement: Supplementary file 4 — Supplementary Table S4 [file 41597_2025_5306_MOESM4_ESM.xlsx]

## Sheet: Tabellenblatt1
No container was used for the following tools:
Tool	Version/Commit
snakemake	v8.13.0
Python	v3.12.5
omamer	v2.0.4
database for omamer	LUCA-v0.2.5.h5
OMArk	v0.3.0
OrthoFinder	v2.5.5
EnTaP	v1.3.0
Container:	docker://katharinahoff/varus-notebook:v0.0.5
Snakemake rules:	download_assembly_info,
	run_download_fastq
Tool	Version
datasets	v16.6.0
prefetch	v3.1.0
fasterq-dump	v3.1.0
Container:	docker://teambraker/braker3:devel
Snakemake rules:	select_pseudo,
	gff3_to_gtf,
	retrieve_rnaseq_info_from_sra,
	run_hisat2_index,
	run_hisat2,
	run_sam_to_bam,
	run_samtools_sort_single,
	run_samtools_index_single,
	run_merge_bam,
	run_braker,
	run_sort_merged_bam
Tool	Version/Commit	Parent Toolbox
gff_to_gff_subset.pl	c93ac0b	EukSpecies-BRAKER2
probuild	81ac83e	GeneMark-ETP
gt	v1.6.2
select_pseudo_from_nice_gff3.pl	c93ac0b	EukSpecies-BRAKER2
gff3_to_gtf.pl	c93ac0b	EukSpecies-BRAKER2
Python	v3.10.9
biopython	v1.78
hisat2	v2.2.1
samtools	v1.13
htslib	v1.13+ds
braker.pl	v3.0.8
augustus	v3.5.0
stringtie	v2.2.1
compleasm	v0.2.5
GeneMark-ETP	81ac83e
diamond	2.0.15
fastq-dump	v3.0.1
Container:	docker://katharinahoff/response-notebook:devel
Snakemake rules:	run_busco
Tool	Version
busco	v5.4.2
Container:	docker://dfam/tetools:latest
Snakemake rules:	mask_repeats
Tool	Version
BuildDatabase	v2.0.4
RepeatModeler	v2.0.4
RepeatMasker	v4.1.4
Software executed by braker-snake that is not relevant for the presented data set:
Container:	docker://quay.io/biocontainers/agat:1.0.0--pl5321hdfd78af_0
Snakemake rules:	add_introns
Tool	Version
agat_sp_add_introns.pl	v1.0.0
Software used to determine ploidy status
Tool	Version
sra-tools	v.3.1.1
Kraken	v.2.1.3
FastK	v.1.0.0
Sumdgeplot	v0.3.0
Software used to identify horizontal gene transfer candidates
Tool	Version
EnTAP	v.1.3.0
DIAMOND	v.2.1.8
Software used for functional annotation
Tool	Version
EnTAP	v.2.3.0
