# Supplementary material for: Annotation of protein-coding genes in 49 diatom genomes from the Bacillariophyta clade
Source: Sci Data. 2025 Jun 11;12:985. doi: 10.1038/s41597-025-05306-z (PMC12159174; doi:10.1038/s41597-025-05306-z)
Supplement: Supplementary file 5 — Suppementary Table S5 [file 41597_2025_5306_MOESM5_ESM.xlsx]

## Sheet: entap annotations
		Similarity Search (RefSeq/Uniprot)								Gene Family (EggNOG)											Final: Similarity Search and Gene Family
Species	Total Input Sequences	Unique with Alignment	%	Flagged Sim Search Contaminant	%	Not Flagged Sim Search Contaminant	%	Unique without Alignment	%	Unique with Family Assignment	%	Unique without Family Assignment	%	Unique with GO Term	%	Unique with Pathway Assignment	%	Flagged EggNOG Contaminant	%	Not Flagged EggNOG Contaminant	Annotated Similarity Search Only	%	Annotated Gene Family Only	%	Annotated Gene Family and/or Similarity Search	%	Annotated Contaminant Gene Family and/or Similarity Search	%	Annotated Without Contaminant Gene Family and/or Similarity Search	%	Unique Unannotated	%	Total Runtime (Minutes)
Asterionella formosa	19690	12350	0.627222	77	0.00391062	12273	0.623311	7340	0.372778	14808	0.752057	4882	0.247943	880	0.0446927	3211	0.163078	174	0.00883697	14634	332	0.0168614	2790	0.141696	15140	0.768918	147	0.00746572	14993	0.761453	4550	0.231082	197
Asterionellopsis glacialis	20492	12255	0.598038	71	0.00346477	12184	0.594573	8237	0.401962	15358	0.749463	5134	0.250537	1141	0.0556803	3291	0.160599	373	0.0182022	14985	289	0.0141031	3392	0.165528	15647	0.763566	250	0.0121999	15397	0.751366	4845	0.236434	229
Bacterosira constricta	25062	12848	0.512649	78	0.00311228	12770	0.509536	12214	0.487351	17504	0.698428	7558	0.301572	880	0.0351129	3291	0.131314	219	0.00873833	17285	300	0.0119703	4956	0.19775	17804	0.710398	224	0.00893783	17580	0.70146	7258	0.289602	234
Chaetoceros muellerii	15972	10094	0.631981	48	0.00300526	10046	0.628976	5878	0.368019	12296	0.769847	3676	0.230153	781	0.0488981	2846	0.178187	142	0.00889056	12154	156	0.00976709	2358	0.147633	12452	0.779614	114	0.00713749	12338	0.772477	3520	0.220386	200
Conticribra guillardii	19531	12670	0.648712	31	0.00158722	12639	0.647125	6861	0.351288	15244	0.780503	4287	0.219497	638	0.032666	2939	0.150479	106	0.00542727	15138	395	0.0202243	2969	0.152015	15639	0.800727	70	0.00358405	15569	0.797143	3892	0.199273	236
Conticribra weissflogii	17945	11624	0.647757	23	0.00128169	11601	0.646475	6321	0.352243	13842	0.771357	4103	0.228643	565	0.0314851	2755	0.153525	77	0.00429089	13765	344	0.0191697	2562	0.14277	14186	0.790527	63	0.00351073	14123	0.787016	3759	0.209473	208
Craspedostauros australis	21075	12276	0.582491	38	0.00180308	12238	0.580688	8799	0.417509	15339	0.727829	5736	0.272171	1060	0.0502966	2903	0.137746	185	0.00877817	15154	342	0.0162278	3405	0.161566	15681	0.744057	132	0.00626335	15549	0.737794	5394	0.255943	223
Cyclostephanos invisitatus	16070	11013	0.685314	34	0.00211574	10979	0.683199	5057	0.314686	13421	0.835159	2649	0.164841	502	0.0312383	2746	0.170877	82	0.00510268	13339	161	0.0100187	2569	0.159863	13582	0.845177	76	0.00472931	13506	0.840448	2488	0.154823	179
Cyclostephanos tholiformis	20902	10944	0.523586	16	0.000765477	10928	0.522821	9958	0.476414	14759	0.706105	6143	0.293895	644	0.0308104	2689	0.128648	55	0.00263133	14704	177	0.00846809	3992	0.190987	14936	0.714573	47	0.00224859	14889	0.712324	5966	0.285427	204
Cyclotella atomus	19759	13064	0.661167	31	0.0015689	13033	0.659598	6695	0.338833	15567	0.787844	4192	0.212156	700	0.0354269	2933	0.148439	119	0.00602257	15448	354	0.0179159	2857	0.144592	15921	0.805759	76	0.00384635	15845	0.801913	3838	0.194241	219
Cyclotella baltica	23038	13781	0.598186	52	0.00225714	13729	0.595928	9257	0.401814	17120	0.74312	5918	0.25688	778	0.0337703	3255	0.141288	207	0.00898515	16913	445	0.0193159	3784	0.16425	17565	0.762436	161	0.00698845	17404	0.755448	5473	0.237564	210
Cyclotella choctawhatcheeana	19331	13053	0.675237	37	0.00191402	13016	0.673323	6278	0.324763	15497	0.801666	3834	0.198334	704	0.0364182	3069	0.158761	98	0.00506958	15399	354	0.0183126	2798	0.144742	15851	0.819978	76	0.00393151	15775	0.816047	3480	0.180022	200
Cyclotella cryptica	30077	15527	0.516242	28	0.000930944	15499	0.515311	14550	0.483758	20483	0.681019	9594	0.318981	828	0.0275293	3223	0.107158	150	0.0049872	20333	545	0.0181202	5501	0.182897	21028	0.699139	106	0.00352429	20922	0.695615	9049	0.300861	220
Cylindrotheca fusiformis	19938	12633	0.633614	50	0.00250777	12583	0.631106	7305	0.366386	15395	0.772144	4543	0.227856	1087	0.054519	3237	0.162353	183	0.00917845	15212	282	0.0141438	3044	0.152673	15677	0.786287	129	0.00647006	15548	0.779817	4261	0.213713	213
Detonula confervacea	27369	12713	0.464504	87	0.00317878	12626	0.461325	14656	0.535496	17906	0.654244	9463	0.345756	810	0.0295955	3340	0.122036	283	0.0103402	17623	312	0.0113998	5505	0.20114	18218	0.665644	269	0.00982864	17949	0.655815	9151	0.334356	326
Discostella pseudostelligera	14109	10836	0.76802	29	0.00205543	10807	0.765965	3273	0.23198	12621	0.894535	1488	0.105465	408	0.0289177	2704	0.191651	51	0.00361471	12570	170	0.012049	1955	0.138564	12791	0.906584	54	0.00382734	12737	0.902757	1318	0.0934156	270
Discostella stelligera	17755	11536	0.649732	27	0.0015207	11509	0.648212	6219	0.350268	14226	0.801239	3529	0.198761	664	0.0373979	2791	0.157195	123	0.00692763	14103	200	0.0112644	2890	0.162771	14426	0.812504	112	0.00630808	14314	0.806195	3329	0.187496	290
Discostella stelligeroides	18945	11172	0.589707	24	0.00126683	11148	0.58844	7773	0.410293	15799	0.83394	3146	0.16606	629	0.0332014	3346	0.176617	69	0.00364212	15730	166	0.00876221	4793	0.252996	15965	0.842703	62	0.00327263	15903	0.83943	2980	0.157297	251
Epithemia pelagica	21013	11896	0.566126	52	0.00247466	11844	0.563651	9117	0.433874	14721	0.700566	6292	0.299434	996	0.0473992	3069	0.146052	293	0.0139437	14428	477	0.0227002	3302	0.157141	15198	0.723267	217	0.0103269	14981	0.71294	5815	0.276733	316
Fistulifera pelliculosa	21235	12414	0.584601	72	0.00339063	12342	0.58121	8821	0.415399	16507	0.777349	4728	0.222651	1045	0.0492112	4322	0.203532	196	0.00923004	16311	343	0.0161526	4436	0.2089	16850	0.793501	160	0.00753473	16690	0.785967	4385	0.206499	242
Fistulifera solaris	31306	19995	0.638695	113	0.00360953	19882	0.635086	11311	0.361305	24244	0.77442	7062	0.22558	1460	0.0466364	6049	0.193222	257	0.00820929	23987	668	0.0213378	4917	0.157063	24912	0.795758	221	0.00705935	24691	0.788699	6394	0.204242	330
Fragilaria radians	23879	14055	0.588592	270	0.011307	13785	0.577285	9824	0.411408	18125	0.759035	5754	0.240965	1106	0.0463168	3818	0.159889	414	0.0173374	17711	360	0.015076	4430	0.185519	18485	0.774111	496	0.0207714	17989	0.75334	5394	0.225889	295
Fragilariopsis cylindrus	25304	13100	0.517705	82	0.00324059	13018	0.514464	12204	0.482295	17273	0.682619	8031	0.317381	1217	0.0480952	3880	0.153335	331	0.0130809	16942	262	0.0103541	4435	0.175269	17535	0.692973	216	0.0085362	17319	0.684437	7769	0.307027	308
Licmophora abbreviata	16375	11703	0.714687	944	0.0576489	10759	0.657038	4672	0.285313	14318	0.874382	2057	0.125618	1007	0.0614962	4094	0.250015	575	0.0351145	13743	215	0.0131298	2830	0.172824	14533	0.887511	1250	0.0763359	13283	0.811176	1842	0.112489	253
Mediolabrus comicus	18098	11498	0.635319	41	0.00226544	11457	0.633053	6600	0.364681	14906	0.823627	3192	0.176373	589	0.032545	2893	0.159852	99	0.00547022	14807	207	0.0114377	3615	0.199746	15113	0.835065	91	0.00502818	15022	0.830036	2985	0.164935	270
Nitzschia palea	19154	12086	0.630991	67	0.00349796	12019	0.627493	7068	0.369009	14276	0.745327	4878	0.254673	1001	0.0522606	3153	0.164613	201	0.0104939	14075	392	0.0204657	2582	0.134802	14668	0.765793	151	0.00788347	14517	0.75791	4486	0.234207	295
Nitzschia putrida	22856	13574	0.593892	88	0.00385019	13486	0.590042	9282	0.406108	16612	0.726811	6244	0.273189	1339	0.0585842	3770	0.164946	302	0.0132132	16310	405	0.0177196	3443	0.150639	17017	0.744531	226	0.00988799	16791	0.734643	5839	0.255469	349
Porosira glacialis	49187	10984	0.223311	77	0.00156545	10907	0.221746	38203	0.776689	19734	0.401204	29453	0.598796	939	0.0190904	3627	0.073739	421	0.00855917	19313	204	0.00414744	8954	0.18204	19938	0.405351	389	0.00790859	19549	0.397442	29249	0.594649	303
Psammoneis japonica	24371	13662	0.560584	123	0.00504698	13539	0.555537	10709	0.439416	17813	0.73091	6558	0.26909	1279	0.0524804	3949	0.162037	610	0.0250297	17203	388	0.0159206	4539	0.186246	18201	0.74683	436	0.0178901	17765	0.72894	6170	0.25317	315
Pseudo-nitzschia multiseries	44440	16180	0.364086	43	0.000967597	16137	0.363119	28260	0.635914	22596	0.508461	21844	0.491539	1034	0.0232673	3447	0.0775653	150	0.00337534	22446	569	0.0128038	6985	0.157178	23165	0.521265	118	0.00265527	23047	0.518609	21275	0.478735	365
Pseudo-nitzschia pungens	19302	9937	0.514817	42	0.00217594	9895	0.512641	9365	0.485183	12742	0.660139	6560	0.339861	829	0.0429489	2715	0.140659	179	0.00927365	12563	204	0.0105689	3009	0.155891	12946	0.670708	131	0.00678686	12815	0.663921	6356	0.329292	293
Skeletonema costatum	22430	13084	0.583326	147	0.00655372	12937	0.576772	9346	0.416674	18215	0.812082	4215	0.187918	826	0.0368257	3539	0.15778	226	0.0100758	17989	236	0.0105216	5367	0.239278	18451	0.822604	257	0.0114579	18194	0.811146	3979	0.177396	297
Skeletonema marinoi	26524	16744	0.631277	67	0.00252601	16677	0.628751	9780	0.368723	21058	0.793922	5466	0.206078	954	0.0359674	3669	0.138328	211	0.00795506	20847	418	0.0157593	4732	0.178404	21476	0.809682	166	0.00625848	21310	0.803423	5048	0.190318	358
Skeletonema menzelii	17490	12695	0.725843	47	0.00268725	12648	0.723156	4795	0.274157	14899	0.851858	2591	0.148142	607	0.0347055	2958	0.169125	118	0.00674671	14781	282	0.0161235	2486	0.142138	15181	0.867982	105	0.00600343	15076	0.861978	2309	0.132018	310
Skeletonema potamos	17682	12821	0.725088	37	0.00209252	12784	0.722995	4861	0.274912	15046	0.850922	2636	0.149078	588	0.0332542	2982	0.168646	115	0.00650379	14931	280	0.0158353	2505	0.141669	15326	0.866757	94	0.00531614	15232	0.861441	2356	0.133243	308
Skeletonema tropicum	27647	15306	0.553622	108	0.00390639	15198	0.549716	12341	0.446378	20440	0.739321	7207	0.260679	1082	0.0391363	3744	0.135422	171	0.00618512	20269	488	0.0176511	5622	0.203349	20928	0.756972	214	0.00774044	20714	0.749231	6719	0.243028	342
Stephanocyclus meneghinianus	20102	12628	0.628196	44	0.00218884	12584	0.626007	7474	0.371804	15097	0.75102	5005	0.24898	588	0.0292508	2773	0.137946	139	0.00691473	14958	376	0.0187046	2845	0.141528	15473	0.769724	130	0.00646702	15343	0.763257	4629	0.230276	291
Stephanodiscus minutulus	15516	10133	0.653068	30	0.00193349	10103	0.651134	5383	0.346932	12584	0.811034	2932	0.188966	459	0.0295824	2643	0.17034	67	0.00431812	12517	159	0.0102475	2610	0.168213	12743	0.821281	61	0.00393143	12682	0.81735	2773	0.178719	253
Stephanodiscus triporus	16751	10995	0.656379	33	0.00197003	10962	0.654409	5756	0.343621	13656	0.815235	3095	0.184765	590	0.0352218	2829	0.168885	83	0.00495493	13573	162	0.00967106	2823	0.168527	13818	0.824906	75	0.00447734	13743	0.820429	2933	0.175094	275
Thalassiosira allenii	27929	13576	0.48609	44	0.00157542	13532	0.484514	14353	0.51391	19668	0.704214	8261	0.295786	973	0.0348383	3741	0.133947	262	0.00938093	19406	376	0.0134627	6468	0.231587	20044	0.717677	183	0.00655233	19861	0.711125	7885	0.282323	298
Thalassiosira delicatula	36115	13924	0.385546	89	0.00246435	13835	0.383082	22191	0.614454	22788	0.630984	13327	0.369016	1077	0.0298214	4380	0.121279	394	0.0109096	22394	363	0.0100512	9227	0.255489	23151	0.641036	380	0.0105219	22771	0.630514	12964	0.358964	321
Thalassiosira exigua	28025	13152	0.469295	58	0.00206958	13094	0.467226	14873	0.530705	18422	0.657342	9603	0.342658	937	0.0334344	3515	0.125424	218	0.00777877	18204	314	0.0112043	5584	0.199251	18736	0.668546	184	0.00656557	18552	0.66198	9289	0.331454	316
Thalassiosira gravida	27989	12583	0.449569	388	0.0138626	12195	0.435707	15406	0.550431	20262	0.723927	7727	0.276073	870	0.0310836	4111	0.146879	974	0.0347994	19288	240	0.0085748	7919	0.282933	20502	0.732502	884	0.0315838	19618	0.700918	7487	0.267498	300
Thalassiosira livingstoniorum	47357	16742	0.353527	101	0.00213274	16641	0.351395	30615	0.646473	26004	0.549106	21353	0.450894	1295	0.0273455	3791	0.0800515	419	0.00884769	25585	514	0.0108537	9776	0.206432	26518	0.559959	405	0.00855206	26113	0.551407	20839	0.440041	424
Thalassiosira mediterranea	21492	13355	0.621394	44	0.00204727	13311	0.619347	8137	0.378606	17057	0.793644	4435	0.206356	781	0.0363391	3297	0.153406	200	0.00930579	16857	286	0.0133073	3988	0.185557	17343	0.806951	155	0.00721199	17188	0.799739	4149	0.193049	319
Thalassiosira oceanica	29507	13701	0.46433	56	0.00189785	13645	0.462433	15806	0.53567	23823	0.807368	5684	0.192632	1302	0.0441251	4170	0.141322	103	0.0034907	23720	103	0.0034907	10225	0.346528	23926	0.810858	111	0.00376182	23815	0.807097	5581	0.189142	306
Thalassiosira ordinaria	31353	15531	0.495359	69	0.00220075	15462	0.493159	15822	0.504641	21905	0.698657	9448	0.301343	1149	0.0366472	4041	0.128887	296	0.00944088	21609	442	0.0140975	6816	0.217395	22347	0.712755	239	0.00762288	22108	0.705132	9006	0.287245	354
Thalassiosira pacifica	31996	13697	0.428085	61	0.00190649	13636	0.426178	18299	0.571915	20605	0.643987	11391	0.356013	992	0.0310039	3715	0.116108	263	0.00821978	20342	352	0.0110014	7260	0.226903	20957	0.654988	231	0.00721965	20726	0.647768	11039	0.345012	312
Thalassiosira profunda	29337	18994	0.647442	95	0.00323823	18899	0.644204	10343	0.352558	24884	0.848212	4453	0.151788	1057	0.0360296	5299	0.180625	226	0.00770358	24658	387	0.0131915	6277	0.213962	25271	0.861404	217	0.0073968	25054	0.854007	4066	0.138596	315
