# Supplementary material for: Annotation of protein-coding genes in 49 diatom genomes from the Bacillariophyta clade
Source: Sci Data. 2025 Jun 11;12:985. doi: 10.1038/s41597-025-05306-z (PMC12159174; doi:10.1038/s41597-025-05306-z)
Supplement: Supplementary file 6 — Supplementary Table S6 [file 41597_2025_5306_MOESM6_ESM.xlsx]

## Sheet: Tabellenblatt1
Species	Assembly	Number of sequences	Number of contaminated sequences	Percentage contaminated sequences	Contaminated sequences
Asterionella formosa	GCA_002256025.1	15436	53	0.00343353	NKIB01000138.1,NKIB01000374.1,NKIB01000390.1,NKIB01000502.1,NKIB01000777.1,NKIB01001035.1,NKIB01001285.1,NKIB01001509.1,NKIB01001579.1,NKIB01001864.1,NKIB01002475.1,NKIB01003429.1,NKIB01003708.1,NKIB01003741.1,NKIB01003841.1,NKIB01003934.1,NKIB01004024.1,NKIB01004073.1,NKIB01004288.1,NKIB01004330.1,NKIB01004373.1,NKIB01005059.1,NKIB01005118.1,NKIB01005424.1,NKIB01005774.1,NKIB01006125.1,NKIB01006…
Asterionellopsis glacialis	GCA_014885115.2	6922	29	0.00418954	WKLE02000374.1,WKLE02000733.1,WKLE02001392.1,WKLE02002140.1,WKLE02002408.1,WKLE02002471.1,WKLE02002718.1,WKLE02002734.1,WKLE02003114.1,WKLE02003190.1,WKLE02003248.1,WKLE02003960.1,WKLE02004030.1,WKLE02004132.1,WKLE02004711.1,WKLE02004798.1,WKLE02004950.1,WKLE02005213.1,WKLE02005258.1,WKLE02005525.1,WKLE02005574.1,WKLE02005832.1,WKLE02005914.1,WKLE02006418.1,WKLE02006433.1,WKLE02006467.1,WKLE02006…
Bacterosira constricta	GCA_037356235.1	43159	142	0.00329016	JAZGVS010002153.1,JAZGVS010002878.1,JAZGVS010003098.1,JAZGVS010003731.1,JAZGVS010004180.1,JAZGVS010004247.1,JAZGVS010004265.1,JAZGVS010004421.1,JAZGVS010004460.1,JAZGVS010004592.1,JAZGVS010004917.1,JAZGVS010006521.1,JAZGVS010006957.1,JAZGVS010007330.1,JAZGVS010007563.1,JAZGVS010007959.1,JAZGVS010008092.1,JAZGVS010008347.1,JAZGVS010008735.1,JAZGVS010009147.1,JAZGVS010009172.1,JAZGVS010009280.1,JAZ…
Chaetoceros muellerii	GCA_019693545.1	8639	9	0.00104179	JAAMXU010001426.1,JAAMXU010001513.1,JAAMXU010002399.1,JAAMXU010004092.1,JAAMXU010004455.1,JAAMXU010005510.1,JAAMXU010006282.1,JAAMXU010007863.1,JAAMXU010008179.1
Conticribra guillardii	GCA_036939335.1	19149	11	0.000574443	JALLAR010003212.1,JALLAR010005881.1,JALLAR010005971.1,JALLAR010005977.1,JALLAR010006037.1,JALLAR010009596.1,JALLAR010010185.1,JALLAR010010421.1,JALLAR010010697.1,JALLAR010010915.1,JALLAR010011171.1
Conticribra weissflogii	GCA_036940025.1	35218	17	0.000482708	JALLPE010003179.1,JALLPE010003982.1,JALLPE010005727.1,JALLPE010007738.1,JALLPE010008518.1,JALLPE010009450.1,JALLPE010009789.1,JALLPE010010175.1,JALLPE010010467.1,JALLPE010011389.1,JALLPE010012402.1,JALLPE010012459.1,JALLPE010016474.1,JALLPE010031736.1,JALLPE010032374.1,JALLPE010032594.1,JALLPE010032987.1
Craspedostauros australis	GCA_026770025.1	90	0	0
Cyclostephanos invisitatus	GCA_036939675.1	13656	15	0.00109842	JALLBA010002084.1,JALLBA010002877.1,JALLBA010002882.1,JALLBA010004550.1,JALLBA010004574.1,JALLBA010006817.1,JALLBA010007081.1,JALLBA010007481.1,JALLBA010008273.1,JALLBA010008855.1,JALLBA010009246.1,JALLBA010009263.1,JALLBA010010415.1,JALLBA010010735.1,JALLBA010011722.1
Cyclostephanos tholiformis	GCA_036939975.1	19322	12	0.000621054	JALLPB010002300.1,JALLPB010002718.1,JALLPB010004828.1,JALLPB010005062.1,JALLPB010005238.1,JALLPB010005646.1,JALLPB010007423.1,JALLPB010007495.1,JALLPB010012230.1,JALLPB010015066.1,JALLPB010015078.1,JALLPB010016178.1
Cyclotella atomus	GCA_036939935.1	9734	7	0.000719129	JALLPI010001432.1,JALLPI010002181.1,JALLPI010003608.1,JALLPI010003896.1,JALLPI010004177.1,JALLPI010004475.1,JALLPI010005470.1
Cyclotella baltica	GCA_036939635.1	26003	65	0.00249971	JALLAY010000753.1,JALLAY010001027.1,JALLAY010001399.1,JALLAY010001937.1,JALLAY010003571.1,JALLAY010003672.1,JALLAY010003990.1,JALLAY010004314.1,JALLAY010004879.1,JALLAY010005161.1,JALLAY010005434.1,JALLAY010005544.1,JALLAY010005980.1,JALLAY010006072.1,JALLAY010006723.1,JALLAY010007115.1,JALLAY010007154.1,JALLAY010007172.1,JALLAY010007248.1,JALLAY010007602.1,JALLAY010008090.1,JALLAY010008492.1,JAL…
Cyclotella choctawhatcheeana	GCA_036939855.1	10213	16	0.00156663	JALLPH010001280.1,JALLPH010001817.1,JALLPH010001939.1,JALLPH010001983.1,JALLPH010002449.1,JALLPH010002942.1,JALLPH010003598.1,JALLPH010004168.1,JALLPH010005207.1,JALLPH010005258.1,JALLPH010005406.1,JALLPH010005901.1,JALLPH010006036.1,JALLPH010006579.1,JALLPH010009766.1,JALLPH010010147.1
Cyclotella cryptica	GCA_013187285.1	662	0	0
Cylindrotheca fusiformis	GCA_019693525.1	13423	14	0.00104299	JAAMXS010001170.1,JAAMXS010002245.1,JAAMXS010003849.1,JAAMXS010005090.1,JAAMXS010005906.1,JAAMXS010005974.1,JAAMXS010007000.1,JAAMXS010008692.1,JAAMXS010009556.1,JAAMXS010009710.1,JAAMXS010010533.1,JAAMXS010010593.1,JAAMXS010011124.1,JAAMXS010012597.1
Detonula confervacea	GCA_036939415.1	78700	178	0.00226175	JALLAS010001787.1,JALLAS010002654.1,JALLAS010003687.1,JALLAS010003797.1,JALLAS010005229.1,JALLAS010006023.1,JALLAS010007216.1,JALLAS010007547.1,JALLAS010007798.1,JALLAS010007963.1,JALLAS010008608.1,JALLAS010008728.1,JALLAS010008947.1,JALLAS010009314.1,JALLAS010009539.1,JALLAS010009621.1,JALLAS010010291.1,JALLAS010012133.1,JALLAS010012430.1,JALLAS010012638.1,JALLAS010012648.1,JALLAS010012657.1,JAL…
Discostella pseudostelligera	GCA_036940085.1	3358	5	0.00148898	JALLBK010001670.1,JALLBK010002242.1,JALLBK010002243.1,JALLBK010002297.1,JALLBK010002309.1
Discostella stelligera	GCA_036939735.1	22180	64	0.00288548	JALLBB010002433.1,JALLBB010002940.1,JALLBB010003276.1,JALLBB010005170.1,JALLBB010005187.1,JALLBB010006193.1,JALLBB010006502.1,JALLBB010006538.1,JALLBB010007595.1,JALLBB010008333.1,JALLBB010010712.1,JALLBB010011484.1,JALLBB010011557.1,JALLBB010012143.1,JALLBB010012681.1,JALLBB010012740.1,JALLBB010012857.1,JALLBB010012984.1,JALLBB010013913.1,JALLBB010014043.1,JALLBB010014103.1,JALLBB010014506.1,JAL…
Discostella stelligeroides	GCA_036939555.1	14971	18	0.00120232	JALLAX010000443.1,JALLAX010001412.1,JALLAX010002217.1,JALLAX010003196.1,JALLAX010003542.1,JALLAX010004735.1,JALLAX010004808.1,JALLAX010005096.1,JALLAX010005614.1,JALLAX010005998.1,JALLAX010006425.1,JALLAX010006534.1,JALLAX010007802.1,JALLAX010008446.1,JALLAX010008513.1,JALLAX010008832.1,JALLAX010010802.1,JALLAX010010856.1
Epithemia pelagica	GCA_946965045.2	23	0	0
Fistulifera pelliculosa	GCA_026008555.1	573	0	0
Fistulifera solaris	GCA_030295235.1	881	0	0
Fragilaria radians	GCA_900642245.1	3892	83	0.0213258	CAAAJI010000620.1,CAAAJI010000641.1,CAAAJI010000758.1,CAAAJI010000763.1,CAAAJI010000798.1,CAAAJI010000817.1,CAAAJI010000900.1,CAAAJI010001014.1,CAAAJI010001015.1,CAAAJI010001061.1,CAAAJI010001162.1,CAAAJI010001253.1,CAAAJI010001268.1,CAAAJI010001273.1,CAAAJI010001314.1,CAAAJI010001348.1,CAAAJI010001405.1,CAAAJI010001412.1,CAAAJI010001626.1,CAAAJI010001712.1,CAAAJI010001731.1,CAAAJI010001740.1,CAA…
Fragilariopsis cylindrus	GCA_900095095.1	1028	1	0.000972763	FMBT01000990.1
Licmophora abbreviata	GCA_900291995.1	7734	318	0.0411171	OLMU01000278.1,OLMU01000556.1,OLMU01000558.1,OLMU01000577.1,OLMU01000617.1,OLMU01000679.1,OLMU01000680.1,OLMU01000693.1,OLMU01000974.1,OLMU01000975.1,OLMU01000981.1,OLMU01000987.1,OLMU01000991.1,OLMU01001001.1,OLMU01001002.1,OLMU01001003.1,OLMU01001006.1,OLMU01001020.1,OLMU01001025.1,OLMU01001034.1,OLMU01001037.1,OLMU01001046.1,OLMU01001047.1,OLMU01001051.1,OLMU01001054.1,OLMU01001058.1,OLMU01001…
Mediolabrus comicus	GCA_036940125.1	9873	21	0.00212701	JALLBI010001361.1,JALLBI010001447.1,JALLBI010002054.1,JALLBI010003904.1,JALLBI010003913.1,JALLBI010004180.1,JALLBI010004450.1,JALLBI010004555.1,JALLBI010004885.1,JALLBI010006326.1,JALLBI010006458.1,JALLBI010006497.1,JALLBI010006590.1,JALLBI010006600.1,JALLBI010006973.1,JALLBI010007052.1,JALLBI010007100.1,JALLBI010008080.1,JALLBI010008305.1,JALLBI010008335.1,JALLBI010008624.1
Nitzschia palea	GCA_019593585.1	3279	16	0.00487954	SWEM01000766.1,SWEM01001231.1,SWEM01001368.1,SWEM01001749.1,SWEM01001794.1,SWEM01001798.1,SWEM01001822.1,SWEM01001868.1,SWEM01001954.1,SWEM01002188.1,SWEM01002338.1,SWEM01002556.1,SWEM01002604.1,SWEM01002663.1,SWEM01002667.1,SWEM01002724.1
Nitzschia putrida	GCA_016586335.1	234	1	0.0042735	BLYE01000085.1
Porosira glacialis	GCA_036939395.1	223117	306	0.00137148	JALLOR010000261.1,JALLOR010000289.1,JALLOR010000729.1,JALLOR010000760.1,JALLOR010001315.1,JALLOR010001703.1,JALLOR010001714.1,JALLOR010001889.1,JALLOR010001924.1,JALLOR010002056.1,JALLOR010002108.1,JALLOR010002226.1,JALLOR010002382.1,JALLOR010002604.1,JALLOR010003061.1,JALLOR010003239.1,JALLOR010003486.1,JALLOR010003538.1,JALLOR010004160.1,JALLOR010004586.1,JALLOR010004854.1,JALLOR010005528.1,JAL…
Psammoneis japonica	GCA_008632985.1	597	0	0
Pseudo-nitzschia multiseries	GCA_037355745.1	121	0	0
Pseudo-nitzschia pungens	GCA_037355855.1	62	0	0
Skeletonema costatum	GCA_018806925.1	1282	1	0.000780031	JAHBBA010000373.1
Skeletonema marinoi	GCA_030544225.1	52	0	0
Skeletonema menzelii	GCA_036940005.1	2364	11	0.00465313	JALLBH010001541.1,JALLBH010001555.1,JALLBH010001675.1,JALLBH010001839.1,JALLBH010001923.1,JALLBH010001975.1,JALLBH010002012.1,JALLBH010002050.1,JALLBH010002083.1,JALLBH010002156.1,JALLBH010002211.1
Skeletonema potamos	GCA_036940105.1	2853	13	0.00455661	JALLBJ010000685.1,JALLBJ010001219.1,JALLBJ010001300.1,JALLBJ010001308.1,JALLBJ010001345.1,JALLBJ010001616.1,JALLBJ010001802.1,JALLBJ010001933.1,JALLBJ010002045.1,JALLBJ010002123.1,JALLBJ010002450.1,JALLBJ010002479.1,JALLBJ010002524.1
Skeletonema tropicum	GCA_037178625.1	202	2	0.00990099	JAWZXG010000119.1,JAWZXG010000135.1
Stephanocyclus meneghinianus	GCA_036940045.1	102014	70	0.00068618	JALLPC010000292.1,JALLPC010001608.1,JALLPC010002505.1,JALLPC010002659.1,JALLPC010004456.1,JALLPC010005296.1,JALLPC010006711.1,JALLPC010007163.1,JALLPC010007933.1,JALLPC010008139.1,JALLPC010009007.1,JALLPC010009643.1,JALLPC010009999.1,JALLPC010010139.1,JALLPC010010500.1,JALLPC010011181.1,JALLPC010011323.1,JALLPC010011657.1,JALLPC010011767.1,JALLPC010013347.1,JALLPC010018177.1,JALLPC010019640.1,JAL…
Stephanodiscus minutulus	GCA_036939435.1	17827	26	0.00145846	JALLOS010000346.1,JALLOS010002248.1,JALLOS010002494.1,JALLOS010002941.1,JALLOS010003842.1,JALLOS010003943.1,JALLOS010004363.1,JALLOS010004753.1,JALLOS010004935.1,JALLOS010005046.1,JALLOS010005447.1,JALLOS010006145.1,JALLOS010006607.1,JALLOS010006955.1,JALLOS010007648.1,JALLOS010008203.1,JALLOS010008210.1,JALLOS010008284.1,JALLOS010008580.1,JALLOS010009467.1,JALLOS010009919.1,JALLOS010010141.1,JAL…
Stephanodiscus triporus	GCA_036939755.1	15611	20	0.00128115	JALLAZ010000995.1,JALLAZ010002607.1,JALLAZ010003302.1,JALLAZ010006676.1,JALLAZ010006803.1,JALLAZ010007001.1,JALLAZ010007555.1,JALLAZ010007975.1,JALLAZ010008600.1,JALLAZ010008619.1,JALLAZ010009220.1,JALLAZ010009416.1,JALLAZ010009625.1,JALLAZ010010896.1,JALLAZ010011152.1,JALLAZ010012231.1,JALLAZ010012483.1,JALLAZ010014875.1,JALLAZ010015143.1,JALLAZ010015548.1
Thalassiosira allenii	GCA_036939655.1	53254	115	0.00215946	JALLOV010000345.1,JALLOV010000528.1,JALLOV010000663.1,JALLOV010000745.1,JALLOV010001323.1,JALLOV010001540.1,JALLOV010002275.1,JALLOV010003074.1,JALLOV010003604.1,JALLOV010003873.1,JALLOV010004390.1,JALLOV010004586.1,JALLOV010004724.1,JALLOV010005110.1,JALLOV010005286.1,JALLOV010005395.1,JALLOV010005553.1,JALLOV010007052.1,JALLOV010007450.1,JALLOV010007582.1,JALLOV010007633.1,JALLOV010007948.1,JAL…
Thalassiosira delicatula	GCA_036939835.1	142633	304	0.00213134	JALLOY010000011.1,JALLOY010000081.1,JALLOY010000257.1,JALLOY010000562.1,JALLOY010000786.1,JALLOY010001038.1,JALLOY010001316.1,JALLOY010001331.1,JALLOY010001687.1,JALLOY010001772.1,JALLOY010003225.1,JALLOY010005188.1,JALLOY010005672.1,JALLOY010006025.1,JALLOY010007767.1,JALLOY010009218.1,JALLOY010010837.1,JALLOY010012197.1,JALLOY010013034.1,JALLOY010013733.1,JALLOY010014699.1,JALLOY010015211.1,JAL…
Thalassiosira exigua	GCA_036939895.1	60034	105	0.00174901	JALLPA010000563.1,JALLPA010000691.1,JALLPA010000875.1,JALLPA010000884.1,JALLPA010001428.1,JALLPA010001544.1,JALLPA010001669.1,JALLPA010001750.1,JALLPA010002098.1,JALLPA010002261.1,JALLPA010002278.1,JALLPA010002365.1,JALLPA010003053.1,JALLPA010003212.1,JALLPA010003383.1,JALLPA010003441.1,JALLPA010003442.1,JALLPA010003561.1,JALLPA010003580.1,JALLPA010004021.1,JALLPA010005294.1,JALLPA010005505.1,JAL…
Thalassiosira gravida	GCA_037356215.1	114748	163	0.0014205	JALLAP010000134.1,JALLAP010000247.1,JALLAP010000391.1,JALLAP010000558.1,JALLAP010000581.1,JALLAP010000758.1,JALLAP010000882.1,JALLAP010000992.1,JALLAP010001261.1,JALLAP010001264.1,JALLAP010001265.1,JALLAP010001544.1,JALLAP010001653.1,JALLAP010001807.1,JALLAP010001911.1,JALLAP010001995.1,JALLAP010002167.1,JALLAP010002362.1,JALLAP010002427.1,JALLAP010002862.1,JALLAP010003357.1,JALLAP010003503.1,JAL…
Thalassiosira livingstoniorum	GCA_036939595.1	140151	288	0.00205493	JALLOT010000131.1,JALLOT010000149.1,JALLOT010000562.1,JALLOT010000683.1,JALLOT010001144.1,JALLOT010001168.1,JALLOT010001514.1,JALLOT010001536.1,JALLOT010001846.1,JALLOT010002253.1,JALLOT010002684.1,JALLOT010003051.1,JALLOT010003156.1,JALLOT010003369.1,JALLOT010003575.1,JALLOT010003659.1,JALLOT010003817.1,JALLOT010004593.1,JALLOT010005149.1,JALLOT010005967.1,JALLOT010006012.1,JALLOT010007879.1,JAL…
Thalassiosira mediterranea	GCA_036939795.1	20845	62	0.00297433	JALLBE010001679.1,JALLBE010002935.1,JALLBE010003054.1,JALLBE010004044.1,JALLBE010004800.1,JALLBE010004825.1,JALLBE010004868.1,JALLBE010005179.1,JALLBE010005579.1,JALLBE010006090.1,JALLBE010006113.1,JALLBE010006492.1,JALLBE010006879.1,JALLBE010007241.1,JALLBE010007294.1,JALLBE010007476.1,JALLBE010007665.1,JALLBE010007886.1,JALLBE010008137.1,JALLBE010008273.1,JALLBE010008321.1,JALLBE010008773.1,JAL…
Thalassiosira oceanica	GCA_019693575.1	48312	40	0.000827952	JAAMXK010000291.1,JAAMXK010000663.1,JAAMXK010002949.1,JAAMXK010003468.1,JAAMXK010005387.1,JAAMXK010007192.1,JAAMXK010007223.1,JAAMXK010007295.1,JAAMXK010007391.1,JAAMXK010010407.1,JAAMXK010012004.1,JAAMXK010012601.1,JAAMXK010013640.1,JAAMXK010017351.1,JAAMXK010019884.1,JAAMXK010020023.1,JAAMXK010021453.1,JAAMXK010022665.1,JAAMXK010023175.1,JAAMXK010023350.1,JAAMXK010023521.1,JAAMXK010023553.1,JAA…
Thalassiosira ordinaria	GCA_036939695.1	55674	108	0.00193986	JALLOX010000625.1,JALLOX010000791.1,JALLOX010000963.1,JALLOX010001360.1,JALLOX010001623.1,JALLOX010001707.1,JALLOX010002037.1,JALLOX010002441.1,JALLOX010002808.1,JALLOX010003145.1,JALLOX010003219.1,JALLOX010003483.1,JALLOX010003484.1,JALLOX010003820.1,JALLOX010003957.1,JALLOX010004138.1,JALLOX010004233.1,JALLOX010004404.1,JALLOX010004525.1,JALLOX010004694.1,JALLOX010004808.1,JALLOX010004994.1,JAL…
Thalassiosira pacifica	GCA_036939875.1	116337	127	0.00109166	JALLOZ010001127.1,JALLOZ010002080.1,JALLOZ010002358.1,JALLOZ010002555.1,JALLOZ010003210.1,JALLOZ010003517.1,JALLOZ010004700.1,JALLOZ010004851.1,JALLOZ010004893.1,JALLOZ010006800.1,JALLOZ010007413.1,JALLOZ010008182.1,JALLOZ010008891.1,JALLOZ010008971.1,JALLOZ010009123.1,JALLOZ010009988.1,JALLOZ010010499.1,JALLOZ010011292.1,JALLOZ010011431.1,JALLOZ010011668.1,JALLOZ010012391.1,JALLOZ010013157.1,JAL…
Thalassiosira profunda	GCA_036939355.1	13246	0	0
