# Supplementary material for: Annotation of protein-coding genes in 49 diatom genomes from the Bacillariophyta clade
Source: Sci Data. 2025 Jun 11;12:985. doi: 10.1038/s41597-025-05306-z (PMC12159174; doi:10.1038/s41597-025-05306-z)
Supplement: Supplementary file 7 — Supplementary Table S7 [file 41597_2025_5306_MOESM7_ESM.xlsx]

## Sheet: hgt - table
Species	Genes	Assembly level	Number of HGTs	Gene IDs (performed with unfiltered protein sets)	# Number of HGT genes in filtered GFF3	# Number of HGT transcripts in filtered GFF3	Final Transcript IDs in filtered GFF3
Asterionella formosa	19690	Scaffold	6	g2541.t1,g1909.t1,g8223.t1,g5938.t1,g11180.t1,g8789.t2	6	7	g8223.t1,g5938.t1,g1909.t1,g2541.t1,g2541.t2,g11180.t1,g8789.t1
Asterionellopsis glacialis	20492	Scaffold	17	g14445.t1,g12513.t1,g4875.t1,g3876.t1,g2016.t1,g4638.t1,g2657.t1,g5216.t1,g7383.t1,g9980.t1,g6625.t1,g2022.t1,g2262.t1,g5941.t1,g7833.t1,g8351.t1,g8647.t2	17	17	g8351.t1,g4875.t1,g3876.t1,g7383.t1,g14445.t1,g5941.t1,g2657.t1,g2262.t1,g8647.t1,g2022.t1,g4638.t1,g9980.t1,g7833.t1,g6625.t1,g2016.t1,g12513.t1,g5216.t1
Bacterosira constricta	25062	Scaffold	0		0	0
Chaetoceros muellerii	15972	Scaffold	9	g2374.t1,g11045.t1,g4117.t1,g523.t1,g176.t1,g3341.t1,g2908.t1,g9764.t1,g10377.t3	9	10	g4117.t1,g3341.t1,g2374.t1,g523.t1,g10377.t1,g10377.t2,g11045.t1,g2908.t1,g9764.t1,g176.t1
Conticribra guillardii	19531	Scaffold	2	g4925.t1,g2580.t2	2	2	g4925.t1,g2580.t1
Conticribra weissflogii	17945	Scaffold	0		0	0
Craspedostauros australis	21075	Contig	6	g18224.t1,g6598.t1,g91.t1,g9586.t1,g1772.t1,g1673.t2	6	8	g6598.t1,g1772.t1,g91.t1,g9586.t1,g1673.t1,g91.t2,g91.t3,g18224.t1
Cyclostephanos invisitatus	16070	Scaffold	3	g600.t2,g7453.t1,g7554.t2	3	4	g600.t1,g7554.t1,g7453.t1,g600.t2
Cyclostephanos tholiformis	20902	Scaffold	2	g916.t1,g1138.t2	2	2	g1138.t1,g916.t1
Cyclotella atomus	19759	Scaffold	1	g4202.t2	0	0
Cyclotella baltica	23038	Scaffold	1	g694.t2	0	0
Cyclotella choctawhatcheeana	19331	Scaffold	2	g13721.t1,g2236.t2	2	2	g2236.t1,g13721.t1
Cyclotella cryptica	30077	Scaffold	70	g6106.t1,g8478.t1,g2842.t1,g2839.t2,g2787.t1,g9127.t1,g5533.t2,g9423.t1,g5264.t1,g5222.t1,g9535.t1,g4692.t1,g21857.t1,g22935.t1,g7304.t1,g22836.t1,g23516.t1,g476.t1,g23640.t1,g19961.t1,g147.t1,g3624.t1,g13137.t1,g19036.t1,g2507.t1,g19420.t1,g20468.t1,g20375.t1,g10812.t1,g11826.t1,g12882.t1,g19142.t1,g16257.t1,g16018.t1,g20043.t1,g18898.t1,g21841.t1,g13766.t1,g20025.t1,g25177.t1,g2435.t1,g13453.t1…	70	75	g2507.t1,g21249.t1,g7304.t1,g7304.t2,g5264.t1,g6027.t1,g17271.t1,g476.t1,g9423.t1,g3786.t1,g18512.t1,g21857.t1,g19420.t1,g1815.t1,g1265.t1,g24914.t1,g5533.t1,g20025.t1,g5533.t2,g6559.t1,g4420.t1,g23640.t1,g20375.t1,g147.t1,g21809.t1,g13137.t1,g14045.t1,g9127.t1,g4692.t1,g23516.t1,g19036.t1,g2842.t1,g2839.t1,g22935.t1,g19961.t1,g2839.t2,g13453.t1,g9997.t1,g19557.t1,g20468.t1,g2787.t1,g11613.t1,g22…
Cylindrotheca fusiformis	19938	Scaffold	3	g9275.t1,g9693.t1,g10324.t2	3	3	g9275.t1,g9693.t1,g10324.t1
Detonula confervacea	27369	Scaffold	0		0	0
Discostella pseudostelligera	14109	Scaffold	0		0	0
Discostella stelligera	17755	Scaffold	1	g4975.t2	0	0
Discostella stelligeroides	18945	Scaffold	2	g2068.t1,g940.t2	2	2	g2068.t1,g940.t1
Epithemia pelagica	21013	Chromosome	21	g17557.t1,g14588.t1,g14227.t1,g13844.t1,g6361.t1,g12074.t1,g7313.t1,g1215.t1,g17559.t1,g6133.t1,g6355.t1,g13162.t1,g3076.t1,g5789.t1,g214.t1,g1337.t1,g7303.t1,g9961.t2,g9985.t1,g6184.t1,g13097.t2	21	25	g9961.t1,g3076.t1,g17559.t1,g14227.t1,g13097.t1,g9961.t2,g14588.t1,g14227.t2,g13162.t1,g1215.t1,g12074.t1,g1215.t2,g214.t1,g7313.t1,g6133.t1,g17557.t1,g6361.t1,g6184.t1,g1337.t1,g6355.t1,g1337.t2,g13844.t1,g5789.t1,g9985.t1,g7303.t1
Fistulifera pelliculosa	21235	Contig	17	g14120.t1,g14040.t1,g13684.t1,g13057.t2,g5331.t1,g17063.t2,g3685.t1,g14752.t1,g2863.t1,g15001.t1,g2776.t1,g4130.t1,g640.t1,g5286.t1,g8648.t1,g9217.t1,g335.t2	17	19	g13057.t2,g17063.t1,g15001.t1,g2776.t1,g17063.t2,g335.t1,g9217.t1,g640.t1,g14120.t1,g5331.t1,g4130.t1,g3685.t1,g2863.t1,g8648.t1,g5286.t1,g14752.t1,g14040.t1,g13684.t1,g13057.t1
Fistulifera solaris	31306	Chromosome	16	g24674.t1,g25194.t1,g5117.t1,g2802.t1,g21752.t1,g8086.t1,g13766.t1,g26346.t1,g2924.t1,g21026.t1,g14186.t1,g15835.t1,g15945.t1,g26025.t1,g14621.t1,g26463.t2	16	19	g26346.t1,g26025.t1,g14186.t1,g13766.t1,g14621.t1,g14186.t2,g8086.t1,g5117.t1,g26463.t1,g8086.t2,g25194.t1,g21752.t1,g15835.t1,g2802.t1,g2802.t2,g24674.t1,g21026.t1,g15945.t1,g2924.t1
Fragilaria radians	23879	Scaffold	12	g19594.t1,g17728.t1,g4688.t1,g2342.t1,g6187.t1,g15798.t1,g9469.t1,g9502.t1,g18656.t1,g7627.t1,g9730.t2,g11726.t2	12	14	g11726.t1,g2342.t1,g7627.t1,g18656.t1,g9469.t1,g4688.t1,g9502.t1,g4688.t2,g19594.t1,g15798.t1,g9730.t1,g9730.t2,g17728.t1,g6187.t1
Fragilariopsis cylindrus	25304	Contig	16	g17405.t1,g16853.t1,g20817.t2,g14532.t1,g18051.t1,g1349.t1,g2804.t1,g808.t1,g15484.t1,g7861.t1,g15798.t1,g16400.t1,g381.t1,g7105.t1,g9962.t1,g1578.t2	16	18	g14532.t1,g20817.t1,g20817.t2,g18051.t1,g9962.t1,g381.t1,g16853.t1,g16400.t1,g15798.t1,g7105.t1,g15484.t1,g1349.t1,g17405.t1,g2804.t1,g808.t1,g7861.t1,g1578.t1,g1578.t2
Licmophora abbreviata	16375	Contig	0		0	0
Mediolabrus comicus	18098	Scaffold	1	g3598.t2	0	0
Nitzschia palea	19154	Scaffold	5	g4835.t1,g12794.t2,g9056.t2,g9085.t1,g11467.t3	5	8	g9085.t1,g12794.t1,g12794.t2,g9056.t1,g11467.t1,g9056.t2,g11467.t2,g4835.t1
Nitzschia putrida	22856	Contig	9	g15120.t1,g14412.t1,g14296.t1,g13666.t1,g12452.t1,g13247.t1,g5728.t1,g8421.t1,g11824.t2	9	9	g12452.t1,g13247.t1,g14412.t1,g11824.t1,g5728.t1,g13666.t1,g8421.t1,g15120.t1,g14296.t1
Porosira glacialis	49187	Scaffold	5	g13490.t1,g4731.t1,g289.t1,g3254.t1,g1509.t2	5	5	g13490.t1,g4731.t1,g1509.t1,g3254.t1,g289.t1
Psammoneis japonica	24371	Scaffold	31	g22279.t1,g21837.t1,g19449.t1,g18933.t1,g18503.t1,g18163.t1,g21129.t1,g16676.t1,g9200.t1,g16427.t1,g3758.t1,g20025.t1,g1764.t1,g3253.t1,g5931.t1,g4258.t1,g1298.t1,g14059.t1,g6669.t1,g18911.t1,g8666.t1,g1556.t1,g8204.t1,g9903.t1,g10942.t1,g12226.t1,g12000.t1,g21745.t1,g12694.t1,g12495.t1,g13743.t1,	31	33	g12495.t1,g5931.t1,g21129.t1,g18503.t1,g16427.t1,g18933.t1,g1764.t1,g16676.t1,g9903.t1,g4258.t1,g1298.t1,g8204.t1,g3253.t1,g1556.t1,g14059.t1,g8666.t1,g21837.t1,g20025.t1,g13743.t1,g12000.t1,g8666.t2,g12694.t1,g9200.t1,g18911.t1,g12226.t1,g3758.t1,g22279.t1,g12226.t2,g21745.t1,g19449.t1,g18163.t1,g10942.t1,g6669.t1
Pseudo-nitzschia multiseries	44440	Chromosome	129	g36344.t1,g35798.t1,g33471.t1,g33469.t1,g32750.t1,g32710.t1,g32706.t1,g32403.t1,g31242.t1,g31223.t1,g31087.t1,g30665.t1,g28565.t1,g34240.t1,g30217.t1,g27700.t2,g27251.t1,g8944.t1,g4904.t1,g10037.t1,g2087.t1,g28835.t1,g5272.t1,g10913.t1,g2248.t1,g6782.t1,g9064.t1,g8903.t1,g30993.t1,g17232.t1,g7851.t1,g8909.t1,g7443.t1,g1329.t1,g8634.t1,g20603.t1,g4071.t1,g6607.t1,g4031.t1,g3650.t1,g2195.t1,g30731.…	129	150	g20603.t1,g6782.t1,g20603.t2,g23372.t1,g2248.t1,g1375.t1,g2087.t1,g1375.t2,g5666.t1,g24094.t1,g16568.t1,g10037.t1,g31489.t1,g18068.t1,g19625.t1,g18749.t1,g4031.t1,g23130.t1,g22441.t1,g23130.t2,g23130.t3,g11080.t1,g23130.t4,g23130.t5,g22451.t1,g20806.t1,g7285.t1,g7285.t2,g25258.t1,g30387.t1,g25258.t2,g13283.t1,g22502.t1,g20193.t1,g8820.t1,g2195.t1,g27195.t1,g26483.t2,g22502.t2,g8820.t2,g2920.t1,g8…
Pseudo-nitzschia pungens	19302	Chromosome	16	g14184.t1,g5908.t1,g5780.t1,g4589.t1,g5867.t1,g1287.t1,g3482.t1,g4304.t1,g3324.t1,g1644.t1,g1604.t1,g10501.t1,g3137.t1,g4069.t1,g7789.t1,g4538.t2	16	19	g5867.t1,g1644.t1,g3137.t1,g3482.t1,g1287.t1,g1287.t2,g4069.t1,g4304.t1,g4069.t2,g4069.t3,g3324.t1,g5908.t1,g7789.t1,g5780.t1,g14184.t1,g10501.t1,g4538.t1,g4589.t1,g1604.t1
Skeletonema costatum	22430	Scaffold	12	g16726.t1,g14256.t1,g1483.t1,g2161.t1,g6626.t1,g2046.t1,g772.t1,g16275.t1,g3248.t1,g9858.t1,g10048.t1,g13334.t2	12	12	g9858.t1,g10048.t1,g772.t1,g14256.t1,g16275.t1,g1483.t1,g16726.t1,g2161.t1,g2046.t1,g3248.t1,g13334.t1,g6626.t1
Skeletonema marinoi	26524	Chromosome	11	g21409.t1,g2180.t1,g17011.t1,g19821.t1,g2182.t1,g2368.t1,g21525.t2,g17993.t1,g8671.t1,g11056.t1,g2178.t2	11	12	g2180.t1,g2178.t1,g19821.t1,g17993.t1,g11056.t1,g2368.t1,g2182.t1,g21409.t1,g8671.t1,g21525.t1,g17011.t1,g21525.t2
Skeletonema menzelii	17490	Scaffold	1	g2678.t2	0	0
Skeletonema potamos	17682	Scaffold	3	g14057.t1,g7760.t1,g11239.t2	3	3	g11239.t1,g14057.t1,g7760.t1
Skeletonema tropicum	27647	Chromosome	15	g22895.t1,g21951.t1,g17637.t1,g17565.t1,g5746.t1,g4361.t1,g4373.t1,g3739.t1,g18705.t1,g1459.t1,g16857.t2,g8155.t1,g22968.t1,g858.t1,g3737.t2	15	17	g21951.t1,g16857.t1,g4361.t1,g16857.t2,g8155.t1,g4373.t1,g3737.t1,g22968.t1,g22968.t2,g22895.t1,g18705.t1,g17637.t1,g858.t1,g17565.t1,g5746.t1,g3739.t1,g1459.t1
Stephanocyclus meneghinianus	20102	Scaffold	0		0	0
Stephanodiscus minutulus	15516	Scaffold	2	g5616.t1,g3908.t2	2	2	g5616.t1,g3908.t1
Stephanodiscus triporus	16751	Scaffold	0		0	0
Thalassiosira allenii	27929	Scaffold	4	g6416.t1,g1605.t1,g2920.t2,g9450.t2	4	5	g2920.t2,g1605.t1,g6416.t1,g9450.t1,g2920.t1
Thalassiosira delicatula	36115	Scaffold	2	g11878.t1,g7580.t2	2	3	g7580.t1,g7580.t2,g11878.t1
Thalassiosira exigua	28025	Scaffold	3	g4703.t1,g22524.t1,g10656.t2	3	3	g10656.t1,g4703.t1,g22524.t1
Thalassiosira gravida	27989	Scaffold	4	g14645.t1,g5807.t1,g2737.t1,g4354.t2	4	4	g14645.t1,g2737.t1,g4354.t1,g5807.t1
Thalassiosira livingstoniorum	47357	Scaffold	6	g34851.t1,g5384.t1,g3719.t1,g17475.t1,g21182.t1,g17279.t2	6	6	g5384.t1,g21182.t1,g17475.t1,g34851.t1,g17279.t1,g3719.t1
Thalassiosira mediterranea	21492	Scaffold	1	g2672.t2	0	0
Thalassiosira oceanica	29507	Scaffold	3	g16893.t1,g4332.t1,g2994.t2	3	3	g16893.t1,g2994.t1,g4332.t1
Thalassiosira ordinaria	31353	Scaffold	2	g2765.t1,g5936.t2	0	0
Thalassiosira pacifica	31996	Scaffold	5	g3974.t1,g14291.t1,g16570.t1,g2126.t1,g12943.t2	5	5	g2126.t1,g16570.t1,g12943.t1,g3974.t1,g14291.t1
Thalassiosira profunda	29337	Scaffold	1	g4786.t2	0	0
Note: HGT analysis was performed with the unfiltered protein set (raw BRAKER output). Therefore, some transcript IDs from columns E and G are not showing up in column J. Also, the analysis was performed with the longest isoform of each gene, but column J contains all isoforms of these genes.
