# Supplementary material for: Annotation of protein-coding genes in 49 diatom genomes from the Bacillariophyta clade
Source: Sci Data. 2025 Jun 11;12:985. doi: 10.1038/s41597-025-05306-z (PMC12159174; doi:10.1038/s41597-025-05306-z)
Supplement: Supplementary file 8 — Supplementary Table S8 [file 41597_2025_5306_MOESM8_ESM.xlsx]

## Sheet: smudgeplot - table
Species	GenBank_Accession	Genome_Size	Assembly_Level	Literature_Ploidy	Smudgeplot_Proposed_Ploidy	SRA_Accession	Read_Type	Coverage	Classified_Contaminants (%)	Coverage_Contam_Removed	Proportion_Heterozygosity_Carried_By_Paralogs	Literature Reference(s)	Data Reference(s)
Asterionella formosa	GCA_002256025.1	68419761	Scaffold	NaN	NaN	NaN	NaN	NaN	NaN	NaN	NaN	unknown	56,57
Asterionellopsis glacialis	GCA_014885115.2	66879591	Scaffold	NaN	NaN	NaN	NaN	NaN	NaN	NaN	NaN	58	59
Bacterosira constricta	GCA_037356235.1	104725672	Scaffold	diploid	diploid	SRR26112839	Illumina HiSeq	360.255	23.46	275.739	0.533	60	61,62
Chaetoceros muellerii	GCA_019693545.1	37735205	Scaffold	NaN	diploid	SRR14100021	Illumina HiSeq	290.942	6.39	272.342	0.332	63	64–70
Conticribra guillardii	GCA_036939335.1	75245956	Scaffold	diploid	diploid	SRR18733581	Illumina HiSeq	119.638	12.56	104.607	0.259	60	73,74
Conticribra weissflogii	GCA_036940025.1	130168512	Scaffold	diploid	diploid	SRR18733586	Illumina HiSeq	38.9969	23.8	29.7172	0.396	60	75–77
Craspedostauros australis	GCA_026770025.1	74631628	Contig	NaN	NaN	SRR19753063	PacBio Sequel I CLR	NaN	NaN	NaN	NaN	78	79
Cyclostephanos invisitatus	GCA_036939675.1	58227994	Scaffold	diploid	diploid	SRR18733505	Illumina HiSeq	96.3794	21.34	75.8155	0.045	60	80,81
Cyclostephanos tholiformis	GCA_036939975.1	72956281	Scaffold	diploid	diploid	SRR18733568	Illumina HiSeq	50.4976	24.15	38.3006	0.183	60	82
Cyclotella atomus	GCA_036939935.1	53530814	Scaffold	diploid	diploid	SRR18733566	Illumina HiSeq	106.09	28.2	76.1718	0.134	60	83–86
Cyclotella baltica	GCA_036939635.1	99056924	Scaffold	diploid	diploid	SRR18733496	Illumina HiSeq	55.649	14.96	47.3259	0.145	60	87,88
Cyclotella choctawhatcheeana	GCA_036939855.1	54510316	Scaffold	diploid	diploid	SRR18733552	Illumina HiSeq	89.5742	11.99	78.8334	0	60	89,90
Cyclotella cryptica	GCA_013187285.1	171139483	Scaffold	diploid	NaN	NaN	NaN	NaN	NaN	NaN	NaN	60	91–96
Cylindrotheca fusiformis	GCA_019693525.1	48249611	Scaffold	NaN	diploid	SRR14100003	Illumina HiSeq	220.23	8.06	202.47	0	63	98
Detonula confervacea	GCA_036939415.1	160396837	Scaffold	diploid	diploid	SRR18733522	Illumina HiSeq	120.741	21.93	94.2613	0.054	60	99–101
Discostella pseudostelligera	GCA_036940085.1	30325761	Scaffold	diploid	diploid	SRR18733495	Illumina HiSeq	180.869	16.65	150.746	0.131	60	102–104
Discostella stelligera	GCA_036939735.1	58948804	Scaffold	diploid	diploid	SRR18733508	Illumina HiSeq	96.1064	32.12	65.2375	0.222	60	105106
Discostella stelligeroides	GCA_036939555.1	48538797	Scaffold	diploid	diploid	SRR18733538	Illumina HiSeq	172.885	16.01	145.212	0.052	60	107108
Epithemia pelagica	GCA_946965045.2	60300000	Chromosome	diploid	NaN	NaN	NaN	NaN	NaN	NaN	NaN	unknown	109
Fistulifera pelliculosa	GCA_026008555.1	35793069	Contig	allopolyploid	NaN	DRR311874	ONT MinION	NaN	NaN	NaN	NaN	110	111
Fistulifera solaris	GCA_030295235.1	51201953	Chromosome	allopolyploid	NaN	DRR300029	ONT MinION	NaN	NaN	NaN	NaN	110	112113
Fragilaria radians	GCA_900642245.1	98377760	Scaffold	NaN	NaN	NaN	NaN	NaN	NaN	NaN	NaN	117	118–123
Fragilariopsis cylindrus	GCA_900095095.1	68974517	Contig	diploid	NaN	NaN	NaN	NaN	NaN	NaN	NaN	124	125–132
Licmophora abbreviata	GCA_900291995.1	29210371	Contig	NaN	NaN	NaN	NaN	NaN	NaN	NaN	NaN	unknown	133
Mediolabrus comicus	GCA_036940125.1	36368510	Scaffold	diploid	diploid	SRR18733588	Illumina HiSeq	274.127	9.2	248.91	0.1	60	136–138
Nitzschia palea	GCA_019593585.1	41156031	Scaffold	NaN	NaN	NaN	NaN	NaN	NaN	NaN	NaN	unknown	141–147
Nitzschia putrida	GCA_016586335.1	47133574	Contig	diploid	NaN	NaN	NaN	NaN	NaN	NaN	NaN	148	149
Porosira glacialis	GCA_036939395.1	306494182	Scaffold	diploid	diploid	SRR18733596	Illumina HiSeq	19.4326	11.83	17.1335	0.138	60	152153
Psammoneis japonica	GCA_008632985.1	91430650	Scaffold	NaN	diploid	SRR7411522	Illumina HiSeq	112.95	2.42	110.217	0.3	unknown	154
Pseudo-nitzschia multiseries	GCA_037355745.1	252345057	Chromosome	NaN	diploid	SRR27279303	DNBSEQ	28.9866	3.07	28.0967	0	unknown	158–165
Pseudo-nitzschia pungens	GCA_037355855.1	67110980	Chromosome	NaN	diploid	SRR27279309	DNBSEQ	546.849	8.82	498.618	0.146	unknown	166
Skeletonema costatum	GCA_018806925.1	51094165	Scaffold	NaN	diploid	SRR14493702	Illumina	88.9732	36.86	56.1737	0.139	169	170–176
Skeletonema marinoi	GCA_030544225.1	64991942	Chromosome	diploid	NaN	NaN	NaN	NaN	NaN	NaN	NaN	177	178–184
Skeletonema menzelii	GCA_036940005.1	33291565	Scaffold	diploid	diploid	SRR18733570	Illumina HiSeq	128.093	34.2	84.2851	0.444	60	185186
Skeletonema potamos	GCA_036940105.1	34580099	Scaffold	diploid	diploid	SRR18733529	Illumina HiSeq	55.5908	7.38	51.49	0.365	60	187188
Skeletonema tropicum	GCA_037178625.1	78777212	Chromosome	diploid	NaN	NaN	NaN	NaN	NaN	NaN	NaN	60	189190
Stephanocyclus meneghinianus	GCA_036940045.1	188559801	Scaffold	NaN	diploid	SRR18733576	Illumina HiSeq	29.3547	10.19	26.3635	0.391	60	191192
Stephanodiscus minutulus	GCA_036939435.1	56248497	Scaffold	diploid	triploid	SRR18733530	Illumina HiSeq	175.976	9.13	159.904	0.081	60	193194
Stephanodiscus triporus	GCA_036939755.1	57937522	Scaffold	diploid	diploid	SRR18733503	Illumina HiSeq	102.771	24.81	77.2774	0.021	60	195196
Thalassiosira allenii	GCA_036939655.1	106215444	Scaffold	diploid	diploid	SRR18733498	Illumina HiSeq	42.5358	14.7	36.2846	0.144	60	197198
Thalassiosira delicatula	GCA_036939835.1	247960736	Scaffold	diploid	diploid	SRR18733515	Illumina HiSeq	21.7641	15.01	18.4971	0.139	60	199–201
Thalassiosira exigua	GCA_036939895.1	165567333	Scaffold	diploid	diploid	SRR18733560	Illumina HiSeq	38.932	11.66	34.3911	0.092	60	202203
Thalassiosira gravida	GCA_037356215.1	167395479	Scaffold	diploid	diploid	SRR26112851	Illumina HiSeq	160.035	24.39	121	0.33	60	204205
Thalassiosira livingstoniorum	GCA_036939595.1	373079542	Scaffold	diploid	diploid	SRR18733542	Illumina HiSeq	13.6898	12.68	11.9539	0.401	60	206
Thalassiosira mediterranea	GCA_036939795.1	77426150	Scaffold	diploid	diploid	SRR18733554	Illumina HiSeq	53.1212	20.86	42.0415	0.174	60	207208
Thalassiosira oceanica	GCA_019693575.1	83512925	Scaffold	diploid	diploid	SRR14100053	Illumina HiSeq	174.824	7	162.591	0.149	63	209–215
Thalassiosira ordiNaNria	GCA_036939695.1	125027277	Scaffold	diploid	diploid	SRR18733501	Illumina HiSeq	48.0922	12.4	42.1272	0.194	60	216217
Thalassiosira pacifica	GCA_036939875.1	220663086	Scaffold	diploid	diploid	SRR18733521	Illumina HiSeq	19.0731	16.11	16.0009	0.345	60	218–220
Thalassiosira profunda	GCA_036939355.1	57462043	Scaffold	diploid	diploid	SRR18733602	Illumina HiSeq	165.058	20.1	131.886	0.036	60	223224
