# Supplementary material for: Annotation of protein-coding genes in 49 diatom genomes from the Bacillariophyta clade
Source: Sci Data. 2025 Jun 11;12:985. doi: 10.1038/s41597-025-05306-z (PMC12159174; doi:10.1038/s41597-025-05306-z)
Supplement: Supplementary file 9 — Supplementary Table S9 [file 41597_2025_5306_MOESM9_ESM.xlsx]

## Sheet: Sheet1
	Asterionella formosa	Asterionellopsis glacialis	Bacterosira constricta	Bremia lactucae	Chaetoceros muellerii	Chaetoceros tenuissimus	Conticribra guillardii	Conticribra weissflogii	Craspedostauros australis	Cyclostephanos invisitatus	Cyclostephanos tholiformis	Cyclotella atomus	Cyclotella baltica	Cyclotella choctawhatcheeana	Cyclotella cryptica	Cylindrotheca closterium	Cylindrotheca fusiformis	Detonula confervacea	Discostella pseudostelligera	Discostella stelligera	Discostella stelligeroides	Epithemia pelagica	Fistulifera pelliculosa	Fistulifera solaris	Fragilaria crotonensis	Fragilaria radians	Fragilariopsis cylindrus	Licmophora abbreviata	Mayamaea pseudoterrestris	Mediolabrus comicus	Nitzschia inconspicua	Nitzschia palea	Nitzschia putrida	Phaeodactylum tricornutum	Phytophthora cinnamomi	Phytophthora infestans	Phytophthora ramorum	Phytophthora sojae	Porosira glacialis	Psammoneis japonica	Pseudo-nitzschia multiseries	Pseudo-nitzschia multistriata	Pseudo-nitzschia pungens	Seminavis robusta	Skeletonema costatum	Skeletonema marinoi	Skeletonema menzelii	Skeletonema potamos	Skeletonema tropicum
Number of genes	14372	15643	18702	9766	11405	18866	14454	13087	15727	12177	16970	14993	17404	14790	22839	24585	15294	20241	10105	13114	14557	14756	15808	24474	25803	17413	19792	13264	11307	13595	38785	13788	17370	13209	21326	17797	15506	26489	24889	18879	27153	12039	15167	35995	18518	20983	13090	13132	20818
Number of genes in orthogroups	14129	15330	18343	8776	11276	17828	14271	12925	15343	12110	16487	14830	17043	14655	22518	23216	15183	19813	10063	12965	14418	14362	15478	24026	24689	16824	19014	12412	10566	13458	38019	13548	17185	12742	20579	17052	15114	25291	23871	18103	25506	11048	14855	31917	18290	20769	13037	13055	20693
Number of unassigned genes	243	313	359	990	129	1038	183	162	384	67	483	163	361	135	321	1369	111	428	42	149	139	394	330	448	1114	589	778	852	741	137	766	240	185	467	747	745	392	1198	1018	776	1647	991	312	4078	228	214	53	77	125
Percentage of genes in orthogroups	98.3	98	98.1	89.9	98.9	94.5	98.7	98.8	97.6	99.4	97.2	98.9	97.9	99.1	98.6	94.4	99.3	97.9	99.6	98.9	99	97.3	97.9	98.2	95.7	96.6	96.1	93.6	93.4	99	98	98.3	98.9	96.5	96.5	95.8	97.5	95.5	95.9	95.9	93.9	91.8	97.9	88.7	98.8	99	99.6	99.4	99.4
Percentage of unassigned genes	1.7	2	1.9	10.1	1.1	5.5	1.3	1.2	2.4	0.6	2.8	1.1	2.1	0.9	1.4	5.6	0.7	2.1	0.4	1.1	1	2.7	2.1	1.8	4.3	3.4	3.9	6.4	6.6	1	2	1.7	1.1	3.5	3.5	4.2	2.5	4.5	4.1	4.1	6.1	8.2	2.1	11.3	1.2	1	0.4	0.6	0.6
Number of orthogroups containing species	7200	8212	8813	6222	7104	8682	8299	7788	7140	7279	7488	8485	8674	8474	8589	8935	7432	8984	7085	7255	6945	6957	7111	7978	7523	7257	8246	7422	6801	7618	9835	7740	6912	7330	9925	9469	9517	10446	8168	8366	8113	7514	8168	10862	8509	8967	8479	8396	8470
Percentage of orthogroups containing species	21.1	24.1	25.8	18.2	20.8	25.5	24.3	22.8	20.9	21.3	22	24.9	25.4	24.9	25.2	26.2	21.8	26.3	20.8	21.3	20.4	20.4	20.9	23.4	22.1	21.3	24.2	21.8	19.9	22.3	28.8	22.7	20.3	21.5	29.1	27.8	27.9	30.6	24	24.5	23.8	22	24	31.9	25	26.3	24.9	24.6	24.8
Number of species-specific orthogroups	46	25	14	180	22	324	7	11	61	0	47	14	20	7	38	400	13	23	2	3	7	70	52	229	268	78	367	61	125	7	1038	23	115	120	133	141	65	359	70	121	198	31	21	1096	15	46	2	4	29
Number of genes in species-specific orthogroups	135	107	59	572	75	1493	16	23	478	0	159	36	54	16	126	2472	30	58	4	7	14	259	137	580	1696	222	1303	139	419	69	3827	101	455	303	476	508	198	1484	260	441	2288	71	89	4730	48	146	4	10	165
Percentage of genes in species-specific orthogroups	0.9	0.7	0.3	5.9	0.7	7.9	0.1	0.2	3	0	0.9	0.2	0.3	0.1	0.6	10.1	0.2	0.3	0	0.1	0.1	1.8	0.9	2.4	6.6	1.3	6.6	1	3.7	0.5	9.9	0.7	2.6	2.3	2.2	2.9	1.3	5.6	1	2.3	8.4	0.6	0.6	13.1	0.3	0.7	0	0.1	0.8
	Outgroup: Phytophthora cinnamomi, Phytophthora infestans, Phytophthora ramorum, Phytophthora sojae, Bremia lactucae
[truncated: 14 more columns]
