# Supplementary material for: Annotation of protein-coding genes in 49 diatom genomes from the Bacillariophyta clade
Source: Sci Data. 2025 Jun 11;12:985. doi: 10.1038/s41597-025-05306-z (PMC12159174; doi:10.1038/s41597-025-05306-z)
Supplement: Supplementary file 10 — Supplementary Table S10 [file 41597_2025_5306_MOESM10_ESM.xlsx]

## Sheet: Tabellenblatt1
BUSCO Completeness Report
This report summarizes BUSCO completeness metrics for genome assemblies, predicted longest isoforms, and cleaned isoform sets across all species.
BUSCO Metric Descriptions
C (Complete): Percentage of BUSCOs completely found.
S (Single-copy): Proportion of complete BUSCOs found as single copies.
D (Duplicated): Proportion of complete BUSCOs found as duplicates.
F (Fragmented): BUSCOs found but fragmented.
M (Missing): BUSCOs not found at all.
	Original genome assembly					Genome assembly without suspected contaminant sequences					Full gene set (longest isoform per gene)					Gene set without HGT candidates					Gene set without HGT candidates & without genes on suspected contaminant sequences
Species	C	S	D	F	M	C	S	D	F	M	C	S	D	F	M	C	S	D	F	M	C	S	D	F	M
Asterionella formosa	95	94	1	1	4	97	96	1	2	1	98	95	3	1	1	97	95	2	1	2	95	93	2	1	4
Asterionellopsis glacialis	92	92	0	1	7	95	95	0	2	3	96	96	0	1	3	96	96	0	1	3	92	92	0	1	7
Bacterosira constricta	95	95	0	2	3	96	95	1	2	2	95	93	2	2	3	94	92	2	2	4	85	83	2	2	13
Chaetoceros muellerii	97	96	1	1	2	98	96	2	1	1	97	96	1	1	2	97	96	1	1	2	90	88	2	1	9
Conticribra guillardii	99	98	1	0	1	99	98	1	0	1	100	99	1	0	0	99	98	1	0	1	94	93	1	0	6
Conticribra weissflogii	99	99	0	0	1	99	99	0	1	0	98	97	1	0	2	97	96	1	0	3	94	92	2	0	6
Craspedostauros australis	96	94	2	0	4	97	94	3	2	1	99	95	4	0	1	98	94	4	0	2	91	89	2	0	9
Cyclostephanos invisitatus	96	96	0	0	4	96	96	0	1	3	97	96	1	0	3	97	96	1	0	3	94	92	2	0	6
Cyclostephanos tholiformis	96	96	0	1	3	95	95	0	3	2	97	97	0	1	2	95	95	0	1	4	92	91	1	1	7
Cyclotella atomus	98	98	0	0	2	99	99	0	0	1	100	100	0	0	0	100	100	0	0	0	98	97	1	0	2
Cyclotella baltica	93	92	1	3	4	97	97	0	1	2	96	93	3	1	3	96	93	3	1	3	94	91	3	1	5
Cyclotella choctawhatcheeana	94	94	0	2	4	96	96	0	2	2	97	96	1	1	2	97	96	1	1	2	94	92	2	1	5
Cyclotella cryptica	98	91	7	0	2	97	93	4	3	0	97	95	2	3	0	96	93	3	3	1	91	88	3	3	6
Cylindrotheca fusiformis	96	95	1	0	4	98	97	1	1	1	99	97	2	0	1	99	97	2	0	1	95	94	1	0	5
Detonula confervacea	97	96	1	1	2	97	96	1	2	1	96	95	1	3	1	96	95	1	3	1	91	90	1	3	6
Discostella pseudostelligera	96	95	1	1	3	96	95	1	2	2	98	97	1	1	1	97	96	1	1	2	96	95	1	1	3
Discostella stelligera	95	94	1	1	4	97	97	0	1	2	97	94	3	1	2	95	92	3	1	4	93	89	4	1	6
Discostella stelligeroides	79	72	7	10	11	80	73	7	12	8	78	67	11	9	13	77	66	11	9	14	76	65	11	9	15
Epithemia pelagica	94	92	2	0	6	99	98	1	1	0	100	97	3	0	0	100	97	3	0	0	98	96	2	1	1
Fistulifera pelliculosa	94	73	21	0	6	67	57	10	23	10	75	61	14	12	13	74	62	12	12	14	72	63	9	12	16
Fistulifera solaris	97	8	89	0	3	96	36	60	3	1	96	37	59	3	1	96	38	58	3	1	92	44	48	4	4
Fragilaria radians	88	69	19	2	10	91	72	19	1	8	92	74	18	3	5	91	73	18	3	6	89	72	17	3	8
Fragilariopsis cylindrus	92	52	40	0	8	95	58	37	1	4	95	57	38	1	4	94	56	38	1	5	91	55	36	1	8
Licmophora abbreviata	95	95	0	2	3	98	98	0	1	1	95	95	0	3	2	92	91	1	3	5	90	88	2	3	7
Mediolabrus comicus	88	88	0	5	7	86	86	0	9	5	91	90	1	5	4	89	88	1	5	6	83	82	1	5	12
Nitzschia palea	96	96	0	0	4	99	99	0	0	1	98	97	1	0	2	96	94	2	0	4	94	92	2	0	6
Nitzschia putrida	96	57	39	0	4	98	59	39	0	2	99	59	40	0	1	97	59	38	0	3	94	63	31	0	6
Porosira glacialis	82	81	1	10	8	79	78	1	9	12	82	81	1	9	9	82	81	1	9	9	76	75	1	9	15
Psammoneis japonica	95	88	7	0	5	88	81	7	5	7	90	83	7	3	7	89	81	8	3	8	85	77	8	4	11
Pseudo-nitzschia multiseries	92	89	3	0	8	92	89	3	2	6	95	91	4	1	4	95	91	4	1	4	93	89	4	1	6
Pseudo-nitzschia pungens	95	95	0	0	5	96	96	0	0	4	96	96	0	1	3	94	94	0	1	5	86	86	0	1	13
Skeletonema costatum	96	94	2	0	4	96	95	1	1	3	90	87	3	5	5	89	86	3	5	6	81	78	3	6	13
Skeletonema marinoi	94	65	29	0	6	95	67	28	1	4	96	67	29	0	4	95	68	27	0	5	90	66	24	1	9
Skeletonema menzelii	96	95	1	1	3	97	95	2	2	1	98	97	1	0	2	98	97	1	0	2	90	88	2	0	10
Skeletonema potamos	97	97	0	0	3	98	98	0	1	1	99	98	1	0	1	98	97	1	0	2	93	92	1	0	7
Skeletonema tropicum	97	92	5	0	3	96	90	6	2	2	93	87	6	4	3	90	84	6	4	6	87	81	6	5	8
Stephanocyclus meneghinianus	98	98	0	0	2	97	96	1	3	0	100	100	0	0	0	97	96	1	0	3	93	92	1	1	6
Stephanodiscus minutulus	96	96	0	2	2	93	93	0	3	4	94	93	1	3	3	93	92	1	3	4	90	89	1	3	7
Stephanodiscus triporus	97	97	0	1	2	97	97	0	1	2	97	96	1	1	2	94	93	1	1	5	92	91	1	1	7
Thalassiosira allenii	86	85	1	8	6	90	89	1	6	4	88	86	2	7	5	86	84	2	7	7	80	78	2	8	12
Thalassiosira delicatula	97	83	14	2	1	91	77	14	7	2	93	76	17	4	3	91	74	17	4	5	85	69	16	5	10
Thalassiosira exigua	94	93	1	4	2	93	93	0	6	1	96	93	3	3	1	95	92	3	3	2	93	90	3	3	4
Thalassiosira gravida	84	84	0	7	9	79	77	2	11	10	78	74	4	9	13	78	74	4	9	13	76	72	4	8	16
Thalassiosira livingstoniorum	97	97	0	2	1	95	95	0	5	0	95	93	2	2	3	94	92	2	2	4	90	88	2	2	8
Thalassiosira mediterranea	99	99	0	0	1	98	98	0	1	1	99	98	1	0	1	95	94	1	0	5	88	87	1	2	10
Thalassiosira oceanica	87	86	1	8	5	88	87	1	9	3	93	92	1	4	3	92	91	1	4	4	89	88	1	4	7
Thalassiosira ordinaria	93	90	3	4	3	92	91	1	6	2	92	88	4	3	5	92	88	4	3	5	87	83	4	3	10
Thalassiosira pacifica	94	93	1	2	4	94	93	1	2	4	90	87	3	4	6	89	86	3	4	7	83	80	3	4	13
Thalassiosira profunda	82	56	26	12	6	78	54	24	16	6	85	57	28	11	4	85	59	26	11	4	82	63	19	13	5
